# Supplementary material for: Are Epiphytic Microbial Communities in the Carposphere of Ripening Grape Clusters (Vitis vinifera L.) Different between Conventional, Organic, and Biodynamic Grapes?
Source: PLoS One. 2016 Aug 8;11(8):e0160852. doi: 10.1371/journal.pone.0160852 (PMC4976965; doi:10.1371/journal.pone.0160852)
Supplement: S2 Table — (XLSX) [file pone.0160852.s006.xlsx]

## Sheet: Tabelle1
S2 Table. Number of obtained fungal reads (OTU at species level without singletons) obtained from conventional, organic and biodynamic grapes sampled at three maturation stages in 2010. I - IV refer to the four grape clusters sampled in each vineyard plot.
	conventional												organic												biodynamic
	BBCH 81				BBCH 85				BBCH 89				BBCH 81				BBCH 85				BBCH 89				BBCH 81				BBCH 85				BBCH 89
Fungal species	I	II	III	IV	I	II	III	IV	I	II	III	IV	I	II	III	IV	I	II	III	IV	I	II	III	IV	I	II	III	IV	I	II	III	IV	I	II	III	IV
Acremonium sp. BF100	0	0	0	0	0	0	0	0	0	0	0	0	0	0	4	0	0	0	0	0	4	0	0	0	0	0	0	0	3	0	0	0	0	0	0	0
Albugo laibachii	0	0	0	0	0	0	0	0	0	0	0	0	0	0	0	0	0	0	0	0	2	0	0	0	0	0	0	0	0	0	0	0	0	0	0	0
Alternaria alternata	90	29	100	147	61	29	176	87	18	0	34	13	56	24	63	29	21	18	59	50	0	4	23	15	43	52	21	99	110	55	10	80	5	12	19	3
Alternaria dianthi	0	0	0	0	0	0	0	0	0	0	0	0	0	0	0	0	0	0	0	2	0	0	0	0	0	0	0	0	0	0	0	0	0	0	0	0
Alternaria sp. 2 TMS-2011	0	0	0	2	3	0	0	0	0	0	0	0	0	0	0	0	0	0	0	0	0	0	0	0	2	0	0	0	0	2	0	0	0	0	0	0
Alternaria sp. FTJZZJ05	0	0	0	0	0	0	2	0	0	0	0	0	0	0	0	0	0	0	0	0	0	0	0	0	0	0	0	0	0	0	0	0	0	0	0	0
Alternaria sp. JJP-2009a	5	0	3	6	4	0	5	4	2	0	3	0	0	0	0	2	0	0	3	2	0	0	0	0	2	0	0	5	4	6	0	5	0	0	0	0
Alternaria sp. ZJ9-6B	0	0	0	0	0	0	0	0	0	0	0	0	2	0	0	0	0	0	0	0	0	0	0	0	0	0	0	0	0	0	0	2	0	0	0	0
Aureobasidium pullulans	448	131	263	28	880	21	516	178	168	69	411	28	254	366	183	52	139	15	324	30	12	41	100	125	211	233	130	833	131	268	14	311	17	213	54	35
Aureobasidium sp. TMS-2011	15	3	6	0	32	0	12	4	5	7	8	3	5	7	4	3	4	0	11	3	0	0	3	4	3	2	3	14	2	3	0	8	2	2	0	0
Bipolaris sp. 1 TMS-2011	0	0	0	0	0	0	0	0	0	0	0	0	0	0	0	0	0	0	0	0	0	0	0	0	0	0	0	0	0	4	0	0	0	0	0	0
Boeremia exigua	0	0	0	0	0	11	0	0	0	0	0	0	2	0	0	0	0	0	0	0	0	0	0	0	0	0	0	0	0	0	0	0	0	0	0	0
Botrytis cinerea B05.10	31	10	50	24	71	257	29	18	899	279	208	466	22	8	266	228	374	415	22	79	826	530	614	211	13	258	139	60	24	133	953	99	563	472	405	963
Botryotinia fuckeliana	0	0	0	0	0	0	0	0	11	3	0	2	0	0	3	2	3	2	0	0	16	6	5	4	0	0	0	0	0	0	5	0	6	4	2	4
Botrytis fabae	0	0	0	0	0	0	0	0	2	0	0	0	0	0	0	0	0	0	0	0	0	0	0	0	0	0	0	0	0	0	2	0	0	2	0	3
Botrytis sp. CID17	0	0	0	0	5	4	0	0	31	3	2	3	0	0	4	3	9	8	0	3	28	5	16	3	0	8	4	3	0	0	18	2	9	13	0	16
Cadophora luteo-olivacea	0	0	0	0	0	0	0	0	0	0	0	0	0	2	0	0	0	0	0	0	0	0	0	13	7	0	6	0	7	0	0	0	0	0	20	0
Cadophora malorum	0	0	0	0	0	0	0	0	0	0	0	0	0	0	0	0	0	0	0	0	0	0	0	0	0	0	0	0	2	0	0	0	0	0	0	0
Catenulostroma protearum	0	0	0	0	0	0	0	0	0	0	0	0	0	0	0	0	0	0	0	0	0	0	0	0	0	0	2	0	0	0	0	0	0	0	0	0
Chalara sp. LL-16.3	0	0	0	0	0	0	0	0	0	0	0	0	0	0	0	0	0	0	0	0	0	0	0	0	0	0	0	0	2	0	0	0	0	0	0	0
Chalara sp. TMS-2011	0	0	0	0	0	0	0	0	2	0	2	2	0	0	0	0	0	0	0	0	0	0	2	0	0	0	0	0	0	0	2	0	0	0	3	0
Chalastospora ellipsoidea	0	0	0	0	0	0	0	0	0	0	0	0	0	0	0	0	0	0	0	0	0	0	0	0	0	0	0	0	0	2	0	0	0	0	0	0
Cladosporium chalastosporoides	0	0	0	0	0	0	2	0	0	0	0	0	4	0	0	0	0	0	4	0	0	0	2	0	3	0	0	0	3	3	0	3	0	0	0	0
Cladosporium cladosporioides	15	4	26	12	7	4	17	8	5	2	22	0	24	10	10	17	8	4	40	18	0	0	6	8	45	16	31	29	29	23	4	30	6	8	17	5
Cladosporium cucumerinum	3	0	2	0	3	0	3	0	0	0	0	0	3	0	0	2	5	0	2	4	0	0	2	0	3	0	5	4	5	8	0	6	0	2	2	0
Cladosporium exasperatum	0	0	0	0	0	0	0	0	0	0	0	0	0	0	0	0	0	0	0	0	0	0	0	0	0	0	0	0	2	0	0	0	0	0	0	0
Cladosporium flabelliforme	0	0	2	0	0	0	0	0	0	0	0	0	0	0	0	0	0	0	0	0	0	0	0	0	0	0	0	0	2	0	0	0	0	0	0	0
Cladosporium inversicolor	2	2	4	5	0	0	5	4	0	0	7	0	0	2	0	0	4	0	8	8	0	0	2	0	8	4	14	10	7	8	4	11	0	4	7	0
Cladosporium perangustum	0	0	0	0	0	0	0	0	0	0	0	0	2	0	0	0	0	0	0	0	0	0	0	0	0	0	0	0	0	0	0	0	0	0	0	0
Cladosporium pseudocladosporioides	0	0	0	0	0	0	2	0	0	0	0	0	0	0	0	0	0	0	0	0	0	0	0	0	0	0	0	0	0	0	0	0	0	0	0	0
Cladosporium sp. ASR-14	0	0	0	0	0	0	0	0	0	0	0	0	0	0	0	0	0	0	0	0	0	0	0	0	2	0	0	0	0	0	0	0	0	0	0	0
Cladosporium sp. F42	0	0	0	0	0	0	0	0	0	0	0	0	2	0	0	0	0	0	0	2	0	0	0	0	0	2	0	0	2	0	0	0	0	0	0	0
Cladosporium sp. Po10	0	0	0	0	0	0	0	0	0	0	0	0	0	0	0	0	0	0	0	0	0	0	0	0	0	0	2	0	0	0	0	2	0	0	0	0
Cladosporium sp. S40	7	2	2	0	2	0	6	0	2	0	7	0	5	4	5	3	3	2	11	8	0	0	0	2	14	5	5	0	19	7	0	10	0	3	4	0
Cladosporium sp. TMS-2011	165	146	336	179	67	74	260	160	39	16	336	22	311	116	188	160	208	40	323	323	6	17	120	122	497	168	341	341	448	323	51	351	31	162	234	48
Cladosporium sp. WF163	0	0	0	0	2	0	0	0	0	0	0	0	0	0	0	0	0	0	0	0	0	0	0	0	0	0	0	0	0	2	0	0	0	0	0	0
Cladosporium tenuissimum	3	0	3	4	2	0	3	0	0	0	4	0	0	0	0	3	3	0	0	5	0	0	0	0	12	0	5	3	7	5	2	5	0	3	0	0
Coniothyrium sp. 229	0	0	0	0	0	0	0	0	0	0	0	0	0	0	0	0	3	0	0	0	0	0	0	0	0	0	0	0	0	0	0	0	0	0	0	0
Coniothyrium sp. BF62	0	0	0	0	0	0	0	0	0	0	0	0	5	0	0	0	2	4	0	0	0	0	0	0	0	0	6	0	3	0	0	0	0	0	0	0
Cryptococcus albidus	0	0	0	0	2	0	0	0	0	0	0	0	0	0	0	0	0	0	0	0	0	0	0	0	0	0	0	0	0	0	0	0	0	0	0	0
Cryptococcus chernovii	0	0	0	0	2	0	0	0	0	0	0	0	0	0	0	0	0	0	0	0	0	0	0	0	0	0	0	0	0	0	0	0	0	0	0	0
Cryptococcus macerans	0	0	0	0	0	0	0	0	2	0	0	0	0	0	0	0	0	0	0	0	0	0	0	0	0	0	0	0	0	0	0	0	0	0	0	0
Cryptococcus magnus	0	0	0	0	0	0	0	0	0	0	0	0	3	0	0	0	0	0	0	0	0	0	0	0	0	0	0	0	0	0	0	0	0	0	0	0
Cryptococcus sp. 195B0	0	0	0	0	0	0	0	0	0	0	0	0	4	0	0	0	0	0	2	0	0	0	0	0	4	3	4	2	0	0	0	2	0	3	0	0
Cryptococcus sp. BF73	0	0	0	0	0	0	0	0	0	0	0	0	8	0	0	0	0	0	0	0	0	0	0	0	0	0	0	0	0	0	0	0	0	0	0	0
Cryptococcus sp. CBSB78	0	2	0	0	3	0	0	0	0	0	0	0	6	2	0	0	0	0	0	0	0	0	0	0	0	0	0	0	0	0	0	0	0	0	0	0
Cryptococcus sp. LH-CAF7	0	0	0	0	0	0	0	0	0	0	0	0	5	0	3	0	0	0	2	0	0	2	0	0	2	0	0	0	0	0	0	0	0	2	0	0
Cryptococcus stepposus	0	0	0	0	0	0	0	0	0	0	0	0	0	0	0	2	0	0	0	0	0	0	0	0	0	0	0	0	0	0	0	0	0	0	0	0
Cryptococcus tephrensis	2	0	0	0	0	0	0	0	3	3	4	0	12	0	0	3	0	0	2	0	4	2	0	3	2	0	3	0	2	4	0	2	0	0	10	0
Davidiella sp. LH-CAF2	0	0	0	0	0	0	0	0	0	0	0	0	0	0	0	0	0	0	0	0	0	0	0	2	0	0	0	0	0	0	0	0	0	0	0	0
Davidiella tassiana	18	7	16	20	11	6	23	21	5	2	14	0	25	9	11	16	22	0	47	19	0	2	16	15	31	19	17	24	45	37	0	31	0	20	13	2
Didymella exitialis	0	0	0	0	0	0	0	0	0	0	0	0	0	2	0	0	0	0	0	0	0	0	0	0	0	0	0	0	0	0	0	0	0	0	0	0
Didymella fabae	0	0	0	0	0	0	0	0	0	0	0	0	0	0	0	0	0	0	0	0	0	0	0	0	0	0	7	0	0	0	0	0	0	0	0	0
Dioszegia crocea	0	0	0	0	0	0	0	0	0	0	0	0	0	4	0	3	0	0	0	0	0	2	0	0	0	0	0	0	3	0	0	0	0	0	0	0
Eudarluca caricis	0	0	0	0	0	0	0	0	0	0	0	0	0	0	0	0	0	0	0	0	0	0	0	0	0	0	0	0	0	0	0	2	0	0	0	0
Filobasidium floriforme	0	0	4	0	7	0	2	0	0	2	0	0	0	0	0	0	0	0	0	0	0	0	0	0	0	0	0	0	0	0	0	0	0	0	0	0
Fusarium sp. 5/97-45	0	0	0	0	0	0	0	0	0	0	0	0	0	0	0	0	0	15	0	0	0	0	0	0	8	0	38	0	0	0	0	0	0	0	0	0
Fusarium sp. GrS5	0	2	0	0	0	0	0	0	0	0	0	0	0	0	0	0	0	0	0	0	0	0	0	0	0	0	0	0	0	0	0	0	0	0	0	0
Glonium pusillum	2	2	2	2	0	0	18	16	0	0	0	0	11	14	21	30	8	0	10	2	0	0	6	0	10	13	33	18	3	19	0	16	0	2	0	0
Holtermannia corniformis	0	0	0	0	8	0	0	0	0	49	0	0	0	0	0	0	0	0	0	0	0	0	0	0	0	0	3	0	0	0	0	0	0	0	0	0
Hypholoma fasciculare	0	0	0	0	0	0	2	0	0	0	0	0	0	0	0	0	0	0	0	0	0	0	3	0	0	0	0	0	0	0	0	0	0	0	0	0
Lewia infectoria	0	0	0	0	0	0	0	0	0	0	0	0	0	0	0	0	0	3	6	0	0	2	0	0	0	0	2	0	4	3	0	0	0	0	0	0
Microdochium sp. 00019	0	0	0	0	0	0	0	0	0	0	0	0	0	0	0	0	0	0	0	0	0	0	0	0	0	0	0	0	0	3	0	0	0	0	0	0
Penicillium sp. G3	0	0	0	0	0	0	0	0	0	0	0	0	0	0	0	0	0	2	0	0	0	0	0	0	0	0	0	0	0	0	0	0	0	0	0	0
Penicillium sp. MU-2009-1	0	0	0	0	0	0	0	0	0	0	0	0	0	0	0	0	4	0	0	0	6	0	0	10	0	0	3	0	0	0	0	0	0	0	0	0
Peniophora aurantiaca	0	0	0	0	2	0	0	0	0	0	0	0	2	0	0	0	0	0	0	0	0	0	0	0	0	0	0	0	5	0	0	0	0	0	0	0
Phaeosphaeria nodorum	0	0	0	0	0	0	0	0	0	0	0	0	0	0	0	0	0	0	0	0	0	0	0	2	0	0	0	0	0	0	0	0	0	0	0	0
Phoma herbarum	0	0	0	0	0	0	0	0	0	0	0	0	0	0	0	0	0	0	2	0	0	0	0	0	0	0	0	0	0	0	0	0	0	0	0	0
Phoma macrostoma	0	0	0	0	0	0	0	0	0	0	0	0	0	0	0	0	0	3	0	0	0	0	0	0	0	0	0	0	0	0	0	0	0	0	0	0
Phoma sp. 1 TMS-2011	0	0	0	0	0	0	0	0	0	0	0	0	0	112	0	0	0	25	0	0	0	0	0	0	0	0	0	0	0	0	0	0	0	0	0	0
Phoma sp. 3 TMS-2011	0	0	0	0	0	0	0	0	0	0	0	0	0	0	0	0	0	0	7	0	0	0	0	0	0	0	0	0	0	2	0	0	0	0	0	0
Piptoporus betulinus	0	0	0	0	0	0	2	0	0	0	0	0	0	0	0	0	0	0	0	0	0	0	0	0	0	0	0	0	0	0	0	0	0	0	0	0
Plectosphaerella cucumerina	0	0	0	0	0	0	0	0	0	0	0	0	0	0	0	0	0	0	0	0	0	0	0	0	0	0	2	0	0	0	0	0	0	0	0	0
Pleospora sp. 286A	0	0	0	0	0	0	0	0	0	0	0	0	0	0	0	0	0	0	0	0	0	0	0	0	0	0	0	0	0	2	0	0	0	0	0	0
Pleospora sp. s062	2	0	0	0	0	0	0	0	0	0	0	0	2	0	0	0	0	0	0	0	0	0	0	0	0	0	0	0	0	0	0	0	0	0	0	0
Puccinia punctiformis	0	0	0	0	0	0	0	0	0	2	0	0	0	0	0	0	0	0	0	0	0	0	0	0	0	0	0	0	0	0	0	0	0	0	0	0
Sarocladium strictum	0	0	0	0	0	0	0	0	0	0	0	0	0	0	2	0	6	0	0	0	0	0	0	0	2	0	0	0	2	0	0	0	0	0	3	0
Sclerotinia sp. CBS 115977	0	0	0	0	2	0	0	0	7	0	0	4	0	0	3	2	2	0	0	0	3	2	3	4	0	3	0	0	0	0	9	0	6	2	4	2
Sclerotinia subarctica	0	0	0	0	0	0	0	0	2	0	0	0	0	0	0	0	0	0	0	0	2	0	0	0	0	0	0	0	0	0	0	0	0	0	0	2
Sphaeropsis sapinea	0	0	0	0	0	0	0	0	0	0	0	0	0	2	0	0	0	4	0	0	0	0	0	0	2	0	6	0	3	0	0	0	0	0	0	0
Stemphylium sp. CNU094002	6	0	0	4	0	2	0	2	0	0	0	0	12	7	5	3	9	0	27	11	0	0	5	0	16	10	14	12	61	24	0	12	0	6	0	0
Tilletiopsis sp. B-TB2005	0	0	0	0	0	0	0	0	0	0	0	0	0	0	0	0	0	0	0	0	0	0	0	0	0	0	0	0	0	0	0	2	0	0	0	0
Unclassified	391	202	598	202	850	265	543	269	984	262	665	245	898	344	469	436	603	391	475	419	676	373	620	385	737	549	663	598	618	523	669	543	111	542	292	636
Verticillium dahliae	0	0	0	0	0	0	0	0	0	0	0	0	0	0	0	0	0	0	0	0	0	0	0	0	0	0	0	3	0	0	0	0	0	0	0	0
