# Supplementary material for: Are Epiphytic Microbial Communities in the Carposphere of Ripening Grape Clusters (Vitis vinifera L.) Different between Conventional, Organic, and Biodynamic Grapes?
Source: PLoS One. 2016 Aug 8;11(8):e0160852. doi: 10.1371/journal.pone.0160852 (PMC4976965; doi:10.1371/journal.pone.0160852)
Supplement: S3 Table — (XLSX) [file pone.0160852.s007.xlsx]

## Sheet: Tabelle1
S3 Table. Number of obtained fungal reads (OTU at species level without singletons) obtained from conventional, organic and biodynamic grapes sampled at three maturation stages in 2011. I - IV refer to the four grape clusters sampled in each vineyard plot.
	conventional												organic												biodynamic
	BBCH 81				BBCH 85				BBCH 89				BBCH 81				BBCH 85				BBCH 89				BBCH 81				BBCH 85				BBCH 89
Fungal species	I	II	III	IV	I	II	III	IV	I	II	III	IV	I	II	III	IV	I	II	III	IV	I	II	III	IV	I	II	III	IV	I	II	III	IV	I	II	III	IV
Acremonium sp. BF100	11	0	0	0	0	0	0	0	0	0	0	0	0	0	0	0	0	0	0	0	0	0	0	0	0	0	0	0	0	0	0	0	0	0	0	0
Albugo laibachii	0	0	0	0	0	3	0	0	0	0	0	0	0	0	0	0	0	0	0	0	0	0	0	0	0	0	0	0	0	0	0	0	0	0	0	0
Alternaria alternata	135	102	183	64	18	6	41	11	2	0	0	0	55	2	133	16	30	16	29	86	4	3	0	0	27	82	138	113	20	28	34	51	2	0	0	2
Alternaria brassicae	0	0	3	0	0	0	0	0	0	0	0	0	0	0	0	0	0	0	0	0	0	0	0	0	0	0	0	0	0	0	0	0	0	0	0	0
Alternaria dianthi	0	0	0	0	0	0	0	0	0	0	0	0	0	0	0	0	0	0	0	0	0	0	0	0	0	0	0	3	0	0	0	0	0	0	0	0
Alternaria sp. 2 TMS-2011	4	0	0	2	0	0	2	0	0	0	0	0	0	0	4	3	0	0	0	0	0	0	0	0	0	0	0	0	2	0	0	0	0	0	0	0
Alternaria sp. JF-Alt30	0	0	0	0	0	0	0	0	0	0	0	0	0	0	0	0	0	0	0	0	0	0	0	0	0	0	2	0	0	0	0	0	0	0	0	0
Alternaria sp. JJP-2009a	7	4	4	2	0	0	3	0	0	0	0	0	4	0	3	0	0	0	0	2	0	0	0	0	0	3	3	4	2	0	3	0	0	0	0	0
Alternaria sp. ZJ9-6B	3	0	0	0	0	0	0	2	0	0	0	0	0	0	0	0	0	0	0	3	0	0	0	0	0	0	0	0	0	0	0	0	0	0	0	0
Aureobasidium pullulans	251	57	586	210	226	76	68	104	6	22	3	84	273	40	168	325	100	133	41	147	5	6	0	8	58	165	107	87	143	86	62	157	58	11	2	0
Aureobasidium sp. TMS-2011	7	0	13	13	6	6	0	6	0	0	0	4	11	4	4	10	0	3	0	3	0	2	0	0	3	0	2	2	5	0	4	5	2	0	0	0
Boeremia exigua	0	0	0	0	0	0	0	0	0	0	0	0	0	0	54	0	0	0	0	3	0	0	0	0	0	0	0	0	0	0	2	0	0	0	0	0
Botrytis cinerea B05.10	61	123	198	57	333	351	382	130	153	113	344	61	77	735	81	479	763	541	795	257	413	309	524	522	514	194	149	659	237	355	317	147	576	784	749	715
Botryotinia fuckeliana	0	0	2	0	4	2	3	0	0	2	0	0	0	10	0	8	13	6	4	0	7	5	0	4	8	3	6	6	4	4	6	0	5	13	3	8
Botryotinia sp. FL-2010d	0	0	0	0	0	0	0	0	0	0	0	0	0	0	0	0	2	0	0	0	0	0	0	0	0	0	0	0	0	0	0	0	0	0	0	0
Botrytis fabae	0	0	0	0	0	3	0	0	0	0	0	0	0	0	0	0	3	0	0	2	0	2	3	0	0	0	0	0	0	0	0	0	0	0	2	2
Botrytis sp. CID17	2	0	2	0	7	3	6	0	2	3	3	0	2	19	2	14	20	13	16	3	8	9	17	13	5	3	0	11	2	3	3	3	18	24	17	8
Candida sp. 1 TMS-2011	0	0	0	0	0	0	0	0	0	0	0	0	0	0	0	0	0	0	0	0	2	0	0	2	0	0	0	0	0	0	0	0	0	2	0	0
Cephalosporium sp. 1 TMS-2011	0	0	0	0	0	0	0	0	0	0	0	0	0	0	0	0	0	0	0	0	2	0	0	0	0	0	0	0	0	0	0	0	0	0	0	0
Chalara sp. CCF 3978	2	0	0	0	0	0	0	0	0	0	0	0	0	0	0	0	2	0	0	0	0	0	0	0	0	0	0	0	0	0	0	0	0	0	0	0
Chalara sp. TMS-2011	0	0	0	0	0	0	0	0	0	0	0	0	0	2	0	0	0	2	0	0	0	2	0	0	2	0	0	0	0	0	0	0	3	0	0	0
Chloroscypha enterochroma	0	0	0	0	0	0	0	0	0	0	0	0	0	0	0	0	0	0	0	2	0	0	0	0	0	0	0	0	0	0	0	0	0	0	0	0
Cladosporium chalastosporoides	2	4	2	0	0	0	0	0	0	0	0	0	0	0	0	3	3	0	0	0	0	0	0	0	5	0	4	0	0	2	0	0	0	0	0	0
Cladosporium cladosporioides	27	6	24	16	17	3	20	14	8	0	0	0	40	0	43	17	21	13	7	17	0	0	0	2	7	8	20	4	15	11	11	16	7	2	0	2
Cladosporium cucumerinum	6	0	0	3	5	0	3	0	0	0	0	0	6	0	6	5	4	5	4	6	0	0	0	0	6	4	8	3	2	0	3	3	0	0	0	0
Cladosporium inversicolor	5	2	2	2	0	0	6	0	0	0	0	0	8	0	8	2	2	2	3	2	0	0	0	0	5	3	7	3	2	2	4	4	0	0	0	0
Cladosporium sp. 8606	0	0	3	0	0	0	0	0	0	0	0	0	0	0	2	0	3	0	0	0	0	0	0	0	0	0	0	0	0	0	0	0	0	0	0	0
Cladosporium sp. ASR-14	2	0	0	2	0	0	0	0	0	0	0	0	0	0	0	0	0	0	0	0	0	0	0	0	0	0	0	0	0	0	0	0	0	0	0	0
Cladosporium sp. F42	0	0	0	0	0	0	2	0	0	0	0	0	0	0	0	0	0	0	0	0	0	0	0	0	0	0	0	0	0	0	0	0	0	0	0	0
Cladosporium sp. S40	6	3	5	3	3	0	4	4	0	0	0	0	8	0	14	4	10	5	3	3	0	0	0	0	9	4	9	5	8	0	4	4	0	0	0	0
Cladosporium sp. TMS-2011	218	201	195	119	112	13	170	64	14	8	5	2	424	21	390	134	247	75	81	193	29	10	7	11	158	151	294	90	159	64	92	203	35	9	12	20
Cladosporium tenuissimum	3	0	0	2	0	0	4	0	0	0	0	0	4	0	2	0	5	2	0	2	0	0	0	0	3	2	3	0	4	0	0	4	2	0	0	0
Coniothyrium sp. BF62	0	0	0	0	0	0	0	0	0	0	0	0	0	0	0	3	0	0	0	0	0	0	0	0	0	0	0	0	0	0	0	0	0	0	0	0
Cryptococcus flavescens	0	0	0	0	0	0	0	0	0	0	0	0	2	0	0	0	0	0	0	0	0	0	0	0	0	0	0	0	0	0	0	0	0	0	0	0
Cryptococcus sp. 195B0	0	0	0	0	0	0	0	0	0	0	0	0	0	0	2	0	0	0	0	3	0	0	0	0	0	0	2	0	0	0	0	0	0	0	0	0
Cryptococcus sp. BF108	0	0	0	0	0	0	0	0	0	0	0	0	0	0	0	0	0	0	0	2	0	0	0	0	0	0	0	0	0	0	0	0	0	0	0	0
Cryptococcus sp. LH-CAF7	0	0	0	0	0	0	0	0	0	0	0	0	3	0	2	0	0	0	0	3	0	0	0	0	0	0	0	0	0	0	0	3	0	0	0	0
Cryptococcus tephrensis	2	0	0	0	0	0	0	0	0	0	0	0	3	0	3	22	0	0	0	4	0	0	0	0	2	3	2	0	6	0	4	3	0	0	0	0
Davidiella tassiana	57	24	23	19	19	11	30	10	0	0	0	0	45	0	38	21	37	9	25	36	6	2	0	0	20	19	37	7	21	14	25	24	10	0	0	4
Didymella exitialis	2	0	0	0	0	0	0	0	0	0	0	0	0	0	0	0	0	0	0	0	0	0	0	0	0	0	2	0	0	0	0	0	0	0	0	0
Dioszegia crocea	0	0	0	0	0	0	0	0	0	0	0	0	0	0	0	0	0	0	0	2	0	0	0	0	0	0	0	0	0	0	2	0	0	0	0	0
Filobasidium floriforme	0	0	0	0	0	0	2	0	0	0	0	0	0	0	0	0	0	0	0	0	0	0	0	0	0	0	0	0	0	0	0	0	0	0	0	0
Fusarium oxysporum	0	0	0	0	0	0	11	0	0	0	0	0	0	0	0	0	0	0	0	0	0	0	0	0	0	0	0	0	0	0	0	0	0	0	0	0
Fusarium sp. 5/97-45	0	0	0	0	0	0	0	0	0	0	0	0	0	0	0	0	0	0	0	0	0	0	0	0	0	0	0	0	0	2	0	0	0	0	0	0
Fusarium sp. GrS5	0	0	0	0	0	2	0	0	0	0	0	0	0	0	0	0	0	0	0	0	0	0	0	0	0	0	0	0	0	0	0	0	0	0	0	0
Gigaspora margarita	0	0	0	0	0	0	0	0	0	0	0	0	0	0	0	0	0	0	0	0	0	0	0	0	0	0	0	0	0	0	0	0	0	2	0	0
Glonium pusillum	21	10	25	45	0	0	4	4	0	0	0	0	17	0	8	22	2	9	5	13	0	0	0	0	12	37	6	25	4	4	0	6	0	2	0	0
Haplographium catenatum	0	0	0	0	0	0	0	0	0	0	0	0	0	0	0	0	0	0	0	0	0	0	0	0	0	0	0	0	2	0	0	0	0	0	0	0
Holtermannia corniformis	0	0	0	0	0	0	0	0	0	0	0	0	0	0	2	0	0	0	0	0	0	0	0	0	0	3	0	0	0	0	0	0	0	0	0	0
Leptosphaerulina chartarum	3	0	2	0	0	0	2	0	0	0	0	0	0	0	0	0	0	0	0	0	0	0	0	0	0	0	0	0	0	0	0	0	0	0	0	0
Lewia infectoria	6	0	4	7	0	0	4	0	0	0	0	0	0	0	5	2	0	0	0	3	0	0	0	0	0	0	0	0	3	0	0	0	0	0	0	0
Metschnikowia pulcherrima	0	0	0	0	0	0	0	0	3	0	0	0	0	0	0	0	0	0	0	0	0	0	0	0	0	0	0	0	0	0	0	0	0	0	0	0
Monilinia laxa	0	0	0	0	0	0	0	0	0	0	0	0	0	0	0	0	0	0	3	0	0	0	2	2	0	0	0	2	0	0	0	0	0	0	0	0
Mycosphaerella asteroma	0	0	0	0	0	0	0	0	0	0	0	0	0	0	0	0	2	0	0	0	0	0	0	0	0	0	0	0	0	0	0	0	0	0	0	0
Penicillium angulare	0	0	0	0	0	0	0	0	0	0	0	0	0	0	0	0	2	0	0	0	0	0	0	0	0	0	0	0	0	0	0	0	0	0	0	0
Penicillium sp. MU-2009-1	0	0	0	0	0	0	0	0	0	0	0	0	0	0	2	0	7	0	0	0	2	0	0	0	4	0	0	0	2	0	2	0	0	0	0	0
Peniophora aurantiaca	2	0	2	6	0	0	0	0	0	0	0	0	2	0	2	4	0	0	0	0	2	0	0	0	0	2	0	0	0	0	0	0	0	0	0	0
Peniophora incarnata	0	0	0	3	0	0	0	0	0	0	0	0	0	0	0	0	0	0	0	0	0	0	0	0	0	0	0	0	0	0	0	0	0	0	0	0
Phoma herbarum	0	0	0	0	0	0	0	0	0	0	0	0	0	0	0	0	0	2	0	0	0	0	0	0	0	0	0	0	0	0	0	0	0	0	0	0
Phoma sp. 1 TMS-2011	0	0	0	0	0	0	0	0	0	0	0	0	0	0	0	0	0	2	0	0	0	0	0	0	0	0	0	0	0	0	0	0	0	0	0	0
Phoma sp. MA 4621	0	0	0	0	0	0	0	0	0	0	0	0	0	0	0	0	5	0	0	0	0	0	0	0	0	0	0	0	0	0	0	0	0	0	0	0
Pyrenophora tritici-repentis	0	0	0	0	0	0	0	0	0	0	0	0	0	0	0	0	0	0	2	0	0	0	0	0	0	0	0	0	0	0	0	0	0	0	0	0
Sarocladium strictum	2	0	0	0	0	0	0	0	0	0	0	0	0	0	0	14	0	0	0	2	0	0	0	0	0	0	0	0	0	2	0	2	0	0	0	0
Sclerotinia sclerotiorum	0	0	0	0	0	0	0	0	0	0	0	0	0	0	0	0	0	0	0	0	0	0	0	0	2	0	0	0	0	0	0	0	0	0	0	0
Sclerotinia sp. CBS 115977	3	0	0	0	3	0	6	0	0	0	2	0	3	5	0	3	6	3	11	0	7	5	3	3	3	0	0	4	6	4	5	2	8	12	9	9
Sclerotinia subarctica	0	0	0	0	0	0	0	0	0	0	0	0	0	3	0	0	2	0	0	0	0	0	3	0	6	0	0	0	0	2	5	0	0	0	2	0
Sebacina vermifera	0	0	0	0	0	0	0	0	0	0	0	0	0	0	0	0	0	0	0	0	0	0	0	0	0	0	0	2	0	0	0	0	0	0	0	0
Sphaeropsis sapinea	0	0	0	0	0	0	0	0	0	0	0	0	0	0	4	0	0	0	0	0	0	0	0	0	19	0	0	0	0	0	0	0	0	0	0	0
Stemphylium sp. CNU094002	5	8	7	4	0	0	7	0	0	0	0	0	4	0	11	0	5	2	0	12	0	0	0	0	5	8	14	7	4	4	3	6	0	5	0	0
Stephanonectria keithii	55	0	0	0	0	0	0	0	0	0	0	0	0	0	0	0	0	0	0	0	0	0	0	0	0	0	0	0	0	0	0	0	0	0	0	0
Sydowia polyspora	0	0	0	0	0	0	0	0	0	0	0	0	0	0	0	0	2	0	0	0	0	0	0	0	0	0	0	0	0	0	0	0	0	0	0	0
Trichothecium roseum	0	0	0	0	0	0	0	0	0	0	0	0	0	0	0	0	0	0	0	0	0	0	0	0	0	0	0	0	0	3	0	0	0	0	0	0
Ulocladium sp. BC39	0	2	0	0	0	0	0	0	0	0	0	0	0	0	0	0	0	0	0	0	0	0	0	0	0	0	0	0	0	0	0	0	0	0	0	0
Unclassified	847	308	559	256	1055	131	976	197	1025	680	1027	599	634	582	692	634	929	618	739	616	1340	814	1173	911	635	504	638	663	706	440	428	429	667	903	622	873
Veluticeps berkeleyi	0	0	0	0	0	0	0	2	0	0	0	0	0	0	0	0	0	0	0	0	0	0	0	0	2	0	0	0	0	0	0	0	0	0	0	0
Verticillium dahliae	5	0	0	0	0	0	0	0	0	0	0	0	0	0	0	0	0	0	0	0	0	0	0	0	0	0	0	0	0	0	0	0	0	0	0	0
Vuilleminia comedens	0	0	0	0	0	0	0	0	0	0	0	0	0	0	0	0	0	0	0	0	0	0	0	0	0	0	0	0	2	0	0	0	0	0	0	0
