# Supplementary material for: Are Epiphytic Microbial Communities in the Carposphere of Ripening Grape Clusters (Vitis vinifera L.) Different between Conventional, Organic, and Biodynamic Grapes?
Source: PLoS One. 2016 Aug 8;11(8):e0160852. doi: 10.1371/journal.pone.0160852 (PMC4976965; doi:10.1371/journal.pone.0160852)
Supplement: S5 Table — (XLSX) [file pone.0160852.s009.xlsx]

## Sheet: Tabelle1
S5 Table. Simpson and Shannon diversity indices and Chao1 richness estimator for fungal communities present on conventional, organic and biodynamic grape berries sampled at three different stages of berry maturation (BBCH 81, BBCH 85 and BBCH 89) in two years. I - IV refer to the four grape clusters sampled in each vineyard plot.
			2010			2011
Management type	Maturation Stage	Grape Cluster	Simpson	Shannon	Chao1	Simpson	Shannon	Chao1
conventional	BBCH 81	I	0.7310	1617	17	0.7229	1834	31
		II	0.7275	1526	13	0.7739	1752	14
		III	0.7233	1556	16	0.7740	1767	21
		IV	0.7601	1683	13	0.8075	1982	20
	BBCH 85	I	0.6295	1306	22	0.6061	1290	13
		II	0.6835	1408	10	0.6064	1295	14
		III	0.7494	1650	20	0.6299	1437	23
		IV	0.7669	1687	12	0.7635	1684	12
	BBCH 89	I	0.6213	1223	18	0.2713	0.5554	8
		II	0.6848	1418	13	0.3066	0.6113	6
		III	0.7420	1577	15	0.3874	0.6215	6
		IV	0.5525	1065	10	0.3425	0.672	5
organic	BBCH 81	I	0.6570	1538	26	0.7460	1720	21
		II	0.7402	1667	18	0.5642	1027	11
		III	0.7641	1714	17	0.7567	1856	27
		IV	0.7267	1674	20	0.7522	1727	22
	BBCH 85	I	0.7260	1624	21	0.6928	1540	27
		II	0.6361	1341	16	0.6703	1422	20
		III	0.7683	1798	21	0.6195	1260	16
		IV	0.7018	1597	18	0.7450	1769	27
	BBCH 89	I	0.5474	0.9655	12	0.4101	0.7709	13
		II	0.5669	1056	13	0.4468	0.8228	12
		III	0.6708	1409	19	0.4508	0.7385	8
		IV	0.7388	1662	17	0.4937	0.8199	10
biodynamic	BBCH 81	I	0.7017	1609	25	0.6973	1595	25
		II	0.7485	1676	16	0.7575	1781	19
		III	0.7371	1838	28	0.7398	1743	21
		IV	0.7201	1571	17	0.6866	1495	20
	BBCH 85	I	0.7431	1809	30	0.6723	1544	24
		II	0.7793	1873	25	0.6874	1501	18
		III	0.5514	1005	13	0.7136	1648	21
		IV	0.7722	1815	23	0.7619	1775	19
	BBCH 89	I	0.4220	0.9373	10	0.5965	1147	13
		II	0.7291	1558	20	0.5424	0.9355	12
		III	0.7404	1638	16	0.5264	0.8539	9
		IV	0.5473	0.9887	12	0.5267	0.8636	10
