# Supplementary material for: Are Epiphytic Microbial Communities in the Carposphere of Ripening Grape Clusters (Vitis vinifera L.) Different between Conventional, Organic, and Biodynamic Grapes?
Source: PLoS One. 2016 Aug 8;11(8):e0160852. doi: 10.1371/journal.pone.0160852 (PMC4976965; doi:10.1371/journal.pone.0160852)
Supplement: S6 Table — (XLSX) [file pone.0160852.s010.xlsx]

## Sheet: Tabelle1
S6 Table. Number of obtained bacterial reads (OTUs at genus level without singletons) obtained from conventional, organic and biodynamic grapes sampled at three maturation stages in 2010. I - IV refer to the four grape clusters sampled in each vineyard plot.
Genus	conventional												organic												biodynamic
	BBCH 81				BBCH 85				BBCH 89				BBCH 81				BBCH 85				BBCH 89				BBCH 81				BBCH 85				BBCH 89
	I	II	III	IV	I	II	III	IV	I	II	III	IV	I	II	III	IV	I	II	III	IV	I	II	III	IV	I	II	III	IV	I	II	III	IV	I	II	III	IV
Pseudomonas	164	76	172	199	110	271	226	294	3	2	64	2	131	25	102	54	61	82	21	146	103	0	77	88	5	60	43	30	17	110	4	49	41	0	0	95
Erwinia	128	40	16	20	116	60	12	16	96	177	102	13	11	62	115	2	126	53	90	18	118	70	4	267	13	170	30	133	96	122	24	7	15	2	6	31
Sphingomonas	15	93	48	191	58	58	33	89	0	7	17	2	101	29	103	113	12	55	120	64	14	45	130	39	48	149	9	85	59	157	13	238	24	2	3	94
Massilia	40	28	41	18	29	28	16	33	2	2	3	0	74	7	74	0	0	0	43	6	10	5	164	33	2	389	15	186	6	157	18	99	9	5	0	136
Duganella	0	96	91	65	33	11	2	24	0	9	2	0	154	0	47	0	0	4	5	9	0	0	12	4	34	16	25	519	4	12	0	55	2	0	0	18
Gluconobacter	0	0	0	0	6	0	0	0	229	2	0	241	0	0	0	0	0	0	0	0	0	0	0	0	0	6	0	235	0	0	349	0	0	0	0	0
Pedobacter	0	4	12	7	38	19	34	6	0	0	0	0	20	6	16	0	0	9	6	5	0	0	6	2	0	129	5	19	36	184	15	29	0	0	2	0
Rhizobium	0	18	2	100	30	24	15	8	0	10	4	0	0	2	16	0	0	12	0	0	3	4	0	4	0	50	7	8	21	71	4	20	20	0	128	0
Variovorax	4	5	4	5	32	7	6	7	0	26	5	0	5	2	11	0	0	7	5	2	0	10	2	0	6	8	9	16	18	37	2	50	32	0	8	2
Methylobacterium	0	0	0	4	8	5	5	0	0	8	0	0	3	2	13	5	0	5	0	0	0	8	4	9	3	13	0	13	36	4	5	28	53	2	71	5
Xylophilus	0	7	5	3	16	5	0	0	0	7	2	0	13	3	12	5	0	6	2	0	4	0	10	36	12	14	0	53	12	15	0	26	4	0	2	2
Chryseobacterium	3	0	15	4	20	7	5	2	0	0	0	0	3	0	6	0	0	2	17	0	0	0	2	0	0	23	2	8	4	105	7	10	0	0	0	4
Legionella	0	0	0	0	0	0	0	0	0	0	0	0	5	0	3	0	0	0	0	0	0	0	0	61	0	0	2	15	0	22	0	13	115	0	12	0
Holospora	0	0	0	0	0	0	0	0	0	0	0	0	0	0	0	0	0	0	0	0	0	158	0	0	0	0	0	0	0	0	0	0	0	0	0	0
Hymenobacter	0	0	0	0	4	3	0	0	0	0	0	0	35	0	9	0	0	2	0	2	0	0	4	0	9	5	0	6	2	9	4	19	0	0	0	0
Flavimonas	0	5	11	5	0	8	3	11	0	0	4	0	5	0	9	0	0	4	3	4	6	0	9	2	0	5	0	0	0	11	0	2	2	0	0	2
Lactobacillus	3	0	0	0	0	0	0	0	0	0	0	0	0	0	0	0	0	3	0	0	2	0	0	0	0	0	0	0	0	0	0	0	0	100	0	0
Shigella	0	0	0	0	0	0	0	0	7	0	0	0	0	0	0	0	0	0	0	4	0	0	0	0	0	56	0	2	0	0	0	0	9	23	0	0
Lactococcus	0	0	0	0	0	0	0	0	0	0	0	0	0	0	0	0	4	13	0	0	0	0	0	0	0	35	0	3	0	0	0	0	46	0	0	0
Yersinia	0	0	0	0	0	0	0	0	0	0	0	0	0	0	0	0	6	3	0	0	7	69	0	2	0	0	0	0	0	8	0	0	0	3	0	0
Pantoea	0	2	0	0	0	2	0	0	0	2	0	0	2	3	3	0	0	0	3	0	4	0	0	4	0	5	0	8	2	4	0	0	2	0	0	0
Raoultella	0	0	0	0	0	0	0	0	0	0	0	0	2	0	0	0	0	8	0	0	0	4	0	20	0	0	0	0	0	6	0	0	0	0	0	0
Sphingobacterium	0	0	0	0	0	0	0	0	0	0	0	0	0	0	9	0	0	0	0	0	0	0	0	0	0	23	0	0	0	4	0	0	0	0	0	0
Brevundimonas	0	0	0	25	0	0	0	0	0	0	0	0	0	0	0	0	0	0	0	0	0	0	0	0	0	7	0	0	0	3	0	0	0	0	0	0
Agrobacterium	0	0	0	5	5	0	0	0	0	3	0	0	0	0	3	0	0	0	0	0	0	0	0	0	0	2	0	0	0	4	0	0	0	2	3	0
Dyadobacter	0	0	0	0	0	0	0	0	0	0	0	0	0	0	4	0	0	0	0	0	0	0	0	0	2	0	0	0	0	7	0	8	0	0	0	0
Spirosoma	0	0	0	0	2	0	0	0	0	0	0	0	0	2	0	0	0	0	0	0	0	0	0	0	0	2	0	0	0	0	0	11	3	0	0	0
Curvibacter	0	0	2	0	0	0	0	0	0	0	0	0	3	0	0	0	0	0	0	0	0	0	0	0	0	0	0	12	0	2	0	0	0	0	0	0
Novosphingobium	0	0	0	0	0	0	0	0	0	0	0	0	0	0	2	0	0	0	0	0	0	0	0	0	0	6	0	0	3	3	0	4	0	0	0	0
Stenotrophomonas	0	0	5	0	0	0	0	2	0	0	0	0	0	0	5	0	0	0	2	0	0	0	0	0	0	3	0	0	0	0	0	0	0	0	0	0
Acidovorax	0	0	0	0	0	0	0	0	0	0	0	0	0	0	0	0	0	0	0	0	0	0	0	0	0	5	0	2	0	7	0	0	0	0	0	0
Flavobacterium	0	0	0	0	0	0	3	0	0	0	0	0	0	0	3	0	0	0	0	0	0	0	0	0	0	5	0	0	0	0	0	0	0	0	2	0
Shinella	0	0	0	0	0	0	0	0	0	0	0	0	0	0	0	0	0	2	0	0	0	0	0	0	0	3	0	0	0	4	0	0	0	0	3	0
Porphyrobacter	0	0	0	0	0	0	0	2	0	0	0	0	0	0	0	0	0	0	0	0	0	0	0	0	0	0	0	0	2	6	0	0	0	0	0	0
Chryseomonas	0	0	3	0	0	0	0	0	0	0	0	0	0	0	0	0	0	0	0	0	4	0	0	0	0	0	0	0	0	2	0	0	0	0	0	0
Pectobacterium	0	0	0	0	0	0	0	0	0	0	0	0	0	0	0	0	0	0	0	0	0	2	0	2	0	0	0	0	0	4	0	0	0	0	0	0
Devosia	0	0	0	0	0	0	0	0	0	0	0	0	0	0	0	0	0	0	0	0	0	0	0	0	0	0	0	0	0	0	0	0	2	0	6	0
Achromobacter	0	3	0	0	0	0	0	0	0	0	0	0	0	0	0	0	0	0	0	0	0	0	0	0	0	2	0	0	0	0	0	0	0	0	2	0
Bradyrhizobium	0	0	0	0	0	0	0	0	0	0	0	0	0	0	0	0	0	0	0	0	0	0	0	0	0	0	0	0	0	0	0	0	0	0	7	0
Rhodobacter	0	0	0	0	0	0	0	0	0	0	0	0	0	0	0	0	0	0	0	0	0	0	0	0	0	2	0	0	0	5	0	0	0	0	0	0
Dysgonomonas	0	0	0	0	0	3	0	0	0	0	0	0	0	0	0	0	0	3	0	0	0	0	0	0	0	0	0	0	0	0	0	0	0	0	0	0
Riemerella	0	0	0	0	2	0	0	0	0	0	0	0	0	0	0	0	0	0	0	0	0	0	0	0	0	3	0	0	0	0	0	0	0	0	0	0
Sphingopyxis	0	0	0	0	0	0	0	0	0	0	0	0	0	0	0	0	0	0	0	0	0	0	0	0	0	0	0	0	0	0	0	5	0	0	0	0
Teichococcus	0	0	0	0	0	0	0	0	0	0	0	0	0	0	2	0	0	0	0	0	0	0	0	0	0	0	0	0	0	0	0	0	0	0	2	0
Tetrathiobacter	0	0	0	0	0	0	0	0	0	0	0	0	0	0	4	0	0	0	0	0	0	0	0	0	0	0	0	0	0	0	0	0	0	0	0	0
Rhodoferax	0	0	0	0	0	0	0	0	0	0	0	0	0	0	0	0	0	0	0	0	0	0	0	0	0	0	0	3	0	0	0	0	0	0	0	0
Hafnia	0	0	0	0	0	0	0	0	0	0	0	0	0	0	0	0	0	0	0	0	0	0	0	3	0	0	0	0	0	0	0	0	0	0	0	0
Skermanella	0	0	0	0	0	0	0	3	0	0	0	0	0	0	0	0	0	0	0	0	0	0	0	0	0	0	0	0	0	0	0	0	0	0	0	0
Lysobacter	0	0	0	0	0	0	0	0	0	0	0	0	0	0	0	0	0	0	0	0	0	0	0	0	0	3	0	0	0	0	0	0	0	0	0	0
Asaia	0	0	0	0	0	0	0	0	0	0	0	0	0	0	0	0	0	0	0	0	0	0	0	0	0	0	0	0	0	0	2	0	0	0	0	0
Gluconacetobacter	0	0	0	0	0	0	0	0	0	0	0	0	0	0	0	0	0	0	0	0	0	0	0	0	0	0	0	0	0	0	2	0	0	0	0	0
Sodalis	0	0	0	0	0	0	0	0	0	0	0	0	0	0	0	0	0	0	0	0	0	0	0	0	0	0	0	0	0	0	2	0	0	0	0	0
Enterococcus	0	0	0	0	0	0	0	0	0	0	0	0	0	0	0	0	0	2	0	0	0	0	0	0	0	0	0	0	0	0	0	0	0	0	0	0
Cellulophaga	0	0	0	0	0	0	2	0	0	0	0	0	0	0	0	0	0	0	0	0	0	0	0	0	0	0	0	0	0	0	0	0	0	0	0	0
Elizabethkingia	0	0	0	0	0	0	0	0	0	0	0	0	0	0	0	0	0	0	0	0	0	0	0	0	0	0	0	0	0	2	0	0	0	0	0	0
Cardinium	0	0	0	0	0	0	0	0	0	0	0	0	0	0	0	0	0	0	0	0	0	0	2	0	0	0	0	0	0	0	0	0	0	0	0	0
Methylibium	0	0	0	0	0	0	0	0	0	0	0	0	0	0	0	0	0	0	0	0	0	0	0	0	0	2	0	0	0	0	0	0	0	0	0	0
