# Supplementary material for: Are Epiphytic Microbial Communities in the Carposphere of Ripening Grape Clusters (Vitis vinifera L.) Different between Conventional, Organic, and Biodynamic Grapes?
Source: PLoS One. 2016 Aug 8;11(8):e0160852. doi: 10.1371/journal.pone.0160852 (PMC4976965; doi:10.1371/journal.pone.0160852)
Supplement: S7 Table — (XLSX) [file pone.0160852.s011.xlsx]

## Sheet: Tabelle1
S7 Table. Number of obtained bacterial reads (OTUs at genus level without singletons) obtained from conventional, organic and biodynamic grapes sampled at three maturation stages in 2011. I - IV refer to the four grape clusters sampled in each vineyard plot.
Genus	conventional												organic												biodynamic
	BBCH 81				BBCH 85				BBCH 89				BBCH 81				BBCH 85				BBCH 89				BBCH 81				BBCH 85				BBCH 89
	I	II	III	IV	I	II	III	IV	I	II	III	IV	I	II	III	IV	I	II	III	IV	I	II	III	IV	I	II	III	IV	I	II	III	IV	I	II	III	IV
Gluconobacter	0	0	0	0	121	2	2	88	51	234	15	239	0	0	0	0		2		0	39	1253	0	414	0	2	0	0	8	7	27	0	14	816	13	842
Sphingomonas	10	30	16	34	9	57	27	18	0	11	2	5	72	326	147	429		186		235	0	17	3	79	55	418	254	590	27	125	99	329	0	135	0	38
Erwinia	51	40	71	64	26	12	13	10	0	60	0	0	5	84	12	50		0		94	0	4	0	197	32	351	3	69	81	81	4	10	0	4	0	7
Massilia	4	11	9	3	12	8	27	32	0	5	0	0	26	171	65	44		68		99	0	8	0	14	94	67	16	303	11	120	10	18	0	35	0	16
Pseudomonas	87	57	153	44	64	37	40	43	0	4	2	0	103	21	26	31		6		4	0	10	0	56	20	37	68	9	36	88	3	34	0	15	0	0
Pedobacter	0	9	0	4	0	11	8	0	0	4	0	0	7	5	2	69		3		257	0	0	0	7	39	50	34	178	7	74	29	106	0	8	0	0
Chryseobacterium	4	2	0	0	0	16	3	0	0	0	0	0	2	30	3	0		2		85	0	2	0	49	17	4	0	39	3	31	9	6	0	2	0	4
Methylobacterium	0	2	0	3	0	12	2	0	0	0	0	0	2	9	3	54		31		13	0	2	0	9	4	52	20	23	0	0	12	54	0	3	0	0
Rickettsia	0	0	0	0	0	0	0	0	0	0	0	0	0	0	0	0		256		0	0	0	0	0	0	0	0	0	0	0	0	0	0	0	0	0
Variovorax	0	5	0	13	0	3	3	0	0	3	0	2	0	0	0	2		11		13	0	2	0	12	5	23	15	76	0	8	15	25	0	6	0	0
Duganella	3	0	6	3	3	13	5	0	0	4	0	0	0	19	2	9		19		15	0	0	0	9	22	7	13	15	6	20	0	0	0	7	3	2
Xylophilus	0	2	3	3	0	7	3	0	0	0	0	0	0	0	0	8		16		5	0	0	0	4	7	25	23	45	0	5	3	33	0	8	0	3
Rhizobium	0	6	0	16	0	16	12	0	0	3	0	0	0	0	4	10		0		9	0	0	0	0	12	15	13	36	2	7	2	31	0	0	0	0
Hymenobacter	0	0	0	0	0	0	0	0	0	0	0	0	0	0	2	9		8		2	0	2	0	0	3	11	0	27	0	10	0	27	0	2	0	0
Flavimonas	8	3	5	3	3	0	6	5	0	0	0	0	4	0	0	3		0		2	0	0	0	4	0	7	4	0	7	3	2	0	0	0	0	0
Lactococcus	0	0	0	0	0	0	0	0	0	0	0	0	0	0	0	0		0		0	0	0	0	0	0	0	0	0	54	0	8	0	0	0	0	0
Spirosoma	0	0	0	0	0	0	0	0	0	0	0	0	0	0	0	25		0		0	0	0	0	0	2	6	0	14	0	0	0	5	0	0	0	0
Shigella	7	0	0	0	2	0	0	0	0	0	0	0	0	0	0	0		0		0	0	0	0	2	0	0	0	0	22	0	0	0	0	0	0	0
Sodalis	0	0	0	0	0	0	0	0	0	0	0	0	0	2	8	0		0		2	0	0	0	4	0	3	0	3	0	0	2	0	0	5	0	2
Flavobacterium	3	0	0	0	0	0	2	0	0	0	0	0	0	0	0	0		0		13	0	0	0	0	0	6	0	2	0	0	0	0	0	0	0	0
Legionella	0	0	0	0	0	0	0	0	0	0	0	0	0	0	0	0		0		0	0	0	0	0	0	0	3	0	0	0	15	7	0	0	0	0
Dyadobacter	0	0	0	0	0	0	0	0	0	0	0	0	0	0	0	0		0		0	0	0	0	0	0	3	0	10	0	3	0	8	0	0	0	0
Enterococcus	6	0	0	0	0	0	0	0	0	0	0	0	0	0	0	0		0		0	0	0	0	4	12	0	0	0	0	0	0	0	0	0	0	0
Brevundimonas	0	0	0	0	0	4	0	0	0	0	0	0	0	0	0	0		0		3	0	0	0	3	0	0	0	7	0	0	0	4	0	0	0	0
Sphingobacterium	0	0	0	0	0	0	0	0	0	0	0	0	0	0	0	0		0		0	0	2	0	0	0	5	3	4	0	3	0	4	0	0	0	0
Pantoea	0	0	0	0	0	0	0	0	0	4	0	0	0	0	0	0		0		3	0	0	0	2	0	4	0	4	0	2	0	0	0	0	0	0
Stenotrophomonas	3	0	0	0	0	3	0	0	0	0	0	0	0	5	0	0		0		0	0	0	0	6	0	0	0	0	0	0	0	0	0	0	0	0
Cardinium	0	0	0	0	0	0	0	0	0	0	0	0	0	0	3	0		0		0	0	2	0	2	0	0	0	0	0	2	0	0	0	5	0	2
Porphyrobacter	0	0	0	0	0	0	0	0	0	0	0	0	2	2	0	7		0		0	0	0	0	0	0	0	0	4	0	0	0	0	0	0	0	0
Novosphingobium	0	0	0	0	0	0	0	0	0	0	0	0	0	0	0	3		0		0	0	0	0	3	0	0	0	3	0	0	0	4	0	0	0	0
Sphingopyxis	0	0	0	0	0	0	0	0	0	0	0	0	0	0	0	2		0		0	0	0	0	0	0	0	0	3	0	2	0	5	0	0	0	0
Chryseomonas	7	0	0	0	0	0	2	0	0	0	0	0	0	0	0	0		0		0	0	0	0	0	0	0	0	0	0	2	0	0	0	0	0	0
Gluconacetobacter	0	0	0	0	0	0	0	0	0	0	0	0	0	0	0	0		0		0	0	5	0	0	0	0	0	0	0	0	0	0	0	2	0	0
Achromobacter	5	0	0	0	0	0	0	0	0	0	0	0	0	0	0	0		0		0	0	0	0	0	0	0	0	0	0	0	0	2	0	0	0	0
Wolbachia	0	0	0	0	0	0	0	0	0	0	0	0	0	4	0	0		0		0	0	0	0	0	0	0	0	0	0	0	0	0	0	2	0	0
Acidovorax	2	0	0	0	0	2	0	0	0	0	0	0	0	0	0	2		0		0	0	0	0	0	0	0	0	0	0	0	0	0	0	0	0	0
Swaminathania	0	0	0	0	0	0	0	0	0	0	0	0	0	0	0	0		0		0	0	3	0	0	0	0	0	0	0	0	0	0	0	0	0	2
Raoultella	5	0	0	0	0	0	0	0	0	0	0	0	0	0	0	0		0		0	0	0	0	0	0	0	0	0	0	0	0	0	0	0	0	0
Paracoccus	0	0	0	0	0	0	4	0	0	0	0	0	0	0	0	0		0		0	0	0	0	0	0	0	0	0	0	0	0	0	0	0	0	0
Methylibium	0	0	0	0	0	0	0	0	0	0	0	0	0	0	0	0		0		0	0	0	0	0	0	0	2	0	0	2	0	0	0	0	0	0
Devosia	0	0	0	0	0	0	0	0	0	0	0	0	2	0	0	0		0		0	0	0	0	0	0	0	0	2	0	0	0	0	0	0	0	0
Orientia	0	0	0	0	0	0	0	0	0	0	0	0	0	0	0	0		3		0	0	0	0	0	0	0	0	0	0	0	0	0	0	0	0	0
Rhodobacter	0	0	0	0	0	0	0	0	0	0	0	0	0	0	0	0		0		0	0	0	0	0	3	0	0	0	0	0	0	0	0	0	0	0
Defluvibacter	0	0	0	0	0	0	0	0	0	0	0	0	0	2	0	0		0		0	0	0	0	0	0	0	0	0	0	0	0	0	0	0	0	0
Pannonibacter	0	0	0	0	0	0	0	0	0	0	0	0	0	2	0	0		0		0	0	0	0	0	0	0	0	0	0	0	0	0	0	0	0	0
Weissella	0	0	0	0	0	0	0	0	0	0	0	0	0	0	0	0		0		0	0	0	0	0	2	0	0	0	0	0	0	0	0	0	0	0
Dickeya	0	0	0	0	0	0	0	0	0	0	0	0	0	0	0	0		0		0	0	0	0	0	0	0	0	0	2	0	0	0	0	0	0	0
Leclercia	0	0	0	0	0	0	0	0	0	0	0	0	0	0	0	0		0		0	0	0	0	2	0	0	0	0	0	0	0	0	0	0	0	0
Telluria	0	0	0	0	0	0	0	0	0	0	0	0	0	0	0	0		0		0	0	0	0	0	0	0	0	2	0	0	0	0	0	0	0	0
Asaia	0	0	0	0	0	0	0	0	0	0	0	0	0	0	0	0		0		0	0	0	0	0	0	0	0	0	0	0	0	0	0	0	0	2
Elizabethkingia	0	0	0	0	0	0	0	0	0	0	0	0	0	0	0	0		0		2	0	0	0	0	0	0	0	0	0	0	0	0	0	0	0	0
Cellulophaga	0	0	0	0	0	0	0	0	0	0	0	0	0	0	0	0		0		0	0	0	0	0	0	0	0	0	0	0	0	2	0	0	0	0
Teichococcus	0	0	0	0	0	0	0	0	0	0	0	0	0	0	0	2		0		0	0	0	0	0	0	0	0	0	0	0	0	0	0	0	0	0
Riemerella	0	0	0	0	0	0	0	0	0	0	0	0	0	0	0	0		0		0	0	0	0	0	0	0	0	0	0	2	0	0	0	0	0	0
Elizabethkingia	0	0	0	0	0	0	0	0	0	0	0	0	0	0	0	0	0	0	0	0	0	0	0	0	0	0	0	0	0	2	0	0	0	0	0	0
Cardinium	0	0	0	0	0	0	0	0	0	0	0	0	0	0	0	0	0	0	0	0	0	0	2	0	0	0	0	0	0	0	0	0	0	0	0	0
Methylibium	0	0	0	0	0	0	0	0	0	0	0	0	0	0	0	0	0	0	0	0	0	0	0	0	0	2	0	0	0	0	0	0	0	0	0	0
