# Supplementary material for: Are Epiphytic Microbial Communities in the Carposphere of Ripening Grape Clusters (Vitis vinifera L.) Different between Conventional, Organic, and Biodynamic Grapes?
Source: PLoS One. 2016 Aug 8;11(8):e0160852. doi: 10.1371/journal.pone.0160852 (PMC4976965; doi:10.1371/journal.pone.0160852)
Supplement: S9 Table — (XLSX) [file pone.0160852.s013.xlsx]

## Sheet: Tabelle1
S9 Table. Simpson and Shannon diversity indices and Chao1 richness estimator for bacterial communities present on conventional, organic and biodynamic grape berries sampled at three different stages of berry maturation (BBCH 81, BBCH 85 and BBCH 89) in two years. I - IV refer to the four grape clusters sampled in each vineyard plot.
			2010			2011
Managment Type	Maturation Stage	Grape Cluster	Simpson	Shannon	Chao1	Simpson	Shannon	Chao1
conventional	BBCH 81	I	0.7162	1649	16	0.8431	2362	24
		II	0.8572	2253	21	0.8602	2373	20
		III	0.8159	2171	23	0.7321	1775	14
		IV	0.8410	2328	32	0.8593	2306	19
	BBCH 85	I	0.9142	2825	32	0.7639	1924	16
		II	0.8299	2336	27	0.9143	2777	26
		III	0.7496	2143	27	0.9012	2599	21
		IV	0.7812	2108	25	0.8239	2030	13
	BBCH 89	I	0.5363	1096	10	0	0	1
		II	0.6483	1754	19	0.6085	1525	17
		III	0.7958	1923	16	0.3546	0.6606	3
		IV	0.3402	0.854	10	0.2671	0.6739	8
organic	BBCH 81	I	0.8807	2488	29	0.7820	1898	16
		II	0.8353	2200	47	0.8212	2187	29
		III	0.9035	2768	36	0.7897	2044	18
		IV	0.6040	1303	10	0.8177	2434	34
	BBCH 85	I	0.7223	1618	12
		II	0.9063	2700	28	0.8355	2207	27
		III	0.8401	2188	23
		IV	0.8233	2130	18	0.8828	2534	34
	BBCH 89	I	0.7643	1964	22	0.3015	0.6404	4
		II	0.8784	2341	19	0.1796	0.5745	23
		III	0.8271	2231	32	0.5026	0.9689	4
		IV	0.8347	2248	27	0.8211	2257	32
biodynamic	BBCH 81	I	0.8068	1998	15	0.8933	2620	26
		II	0.8883	2716	48	0.8248	2380	36
		III	0.8788	2349	15	0.7524	2110	26
		IV	0.8513	2403	33	0.8559	2572	43
	BBCH 85	I	0.8863	2574	28	0.8898	2512	21
		II	0.9298	3017	50	0.9121	2707	35
		III	0.5464	1548	22	0.8865	2610	26
		IV	0.9042	2711	30	0.8528	2577	34
	BBCH 89	I	0.9057	2747	33	0	0	1
		II	0.5329	1230	16	0.6750	1642	29
		III	0.8400	2375	28	0.5669	1077	4
		IV	0.7536	1934	27	0.5700	1293	21
